# Supplementary material for: Temporal changes in the gene expression heterogeneity during brain development and aging
Source: Sci Rep. 2020 Mar 5;10:4080. doi: 10.1038/s41598-020-60998-0 (PMC7058021; doi:10.1038/s41598-020-60998-0)
Supplement: Supplementary file 2 — Supplementary Data. [file 41598_2020_60998_MOESM2_ESM.zip]

Archive with 16 entries (13 files):
- corrected_41598_2020_60998_MOESM2_ESM/__MACOSX/
- corrected_41598_2020_60998_MOESM2_ESM/__MACOSX/STables/
- corrected_41598_2020_60998_MOESM2_ESM/__MACOSX/STables/._.DS_Store
- corrected_41598_2020_60998_MOESM2_ESM/STables/
- corrected_41598_2020_60998_MOESM2_ESM/STables/.DS_Store
- corrected_41598_2020_60998_MOESM2_ESM/STables/TableS1.xlsx
- corrected_41598_2020_60998_MOESM2_ESM/STables/TableS10.tsv
- corrected_41598_2020_60998_MOESM2_ESM/STables/TableS11.tsv
- corrected_41598_2020_60998_MOESM2_ESM/STables/TableS2.csv
- corrected_41598_2020_60998_MOESM2_ESM/STables/TableS3.tsv
- corrected_41598_2020_60998_MOESM2_ESM/STables/TableS4.tsv
- corrected_41598_2020_60998_MOESM2_ESM/STables/TableS5.tsv
- corrected_41598_2020_60998_MOESM2_ESM/STables/TableS6.tsv
- corrected_41598_2020_60998_MOESM2_ESM/STables/TableS7.tsv
- corrected_41598_2020_60998_MOESM2_ESM/STables/TableS8.tsv
- corrected_41598_2020_60998_MOESM2_ESM/STables/TableS9.tsv
